# Supplementary material for: High-Speed Three-Dimensional Scanning Force Microscopy Visualization of Subnanoscale Hydration Structures on Dissolving Calcite Step Edges
Source: Nano Lett. 2024 Aug 26;24(35):10842–9. doi: 10.1021/acs.nanolett.4c02368 (PMC11378286; doi:10.1021/acs.nanolett.4c02368)
Supplement: Supplementary file 5 — nl4c02368_si_005.zip [file nl4c02368_si_005.zip]

Archive with 2 entries (2 files):
- MDSimulation/calcite-hydroxide.500000.start.gz
- MDSimulation/run.in
