# Supplementary material for: High-Speed Three-Dimensional Scanning Force Microscopy Visualization of Subnanoscale Hydration Structures on Dissolving Calcite Step Edges
Source: Nano Lett. 2024 Aug 26;24(35):10842–9. doi: 10.1021/acs.nanolett.4c02368 (PMC11378286; doi:10.1021/acs.nanolett.4c02368)
Supplement: Supplementary file 5 — nl4c02368_si_005.zip [file nl4c02368_si_005.zip › MDSimulation/run.in]

# Created from coordinates and parameters only on Wednesday, 09 December 2015 04:46PM

units           real
dimension       3
boundary        p p p

atom_style      full
bond_style      harmonic
angle_style     charmm
dihedral_style  charmm
improper_style  harmonic

pair_style      hybrid/overlay coul/long 9 lj/cut 9 buck/mdf 6 9 lj/mdf 6 9
pair_modify     mix arithmetic shift yes
kspace_style    pppm 1e-5
neighbor        2.0 bin
neigh_modify    check yes

read_data       calcite-hydroxide.500000.start.gz


# Parameters used for many calcite/dolomite/magnesite simulations with either water or alcohols
# - Parameters calcium, magnesium, carbonate from Raiteri et al, in press (2015)
# - Parameters water (SPC/Fw) from K. Toukan et al, Phys. Rev. B, 31: 2643-2648, 1985
# - Parameters alcohol from Brook et al, J. Comp. Chem., 30: 1545-1614, 2009

# Use these parameters with the following pair_style hybrid definition
#      (omit styles if they are not present in your simulations)
#
# pair_style hybrid/overlay coul/long 9 lj/cut 9 lj/mdf 6 9 buck/mdf 6 9 lj/charmm 8 9

# Activate only Coulomb interactions for all pairs
pair_coeff    *  *  coul/long                                            # *-*
pair_coeff    *  *  lj/cut               0.000000   3.000000             # *-*

# Note: every appended I is to indicate possible free ions (same parameters, different atom type for analysis)

# Interaction between calcium/magnesium (CA/MG) and carbonate oxygen (OC)
pair_coeff   2  3  buck/mdf  72909.0038  0.271511  0.00000  #  CA-OC
pair_coeff   3  6  buck/mdf  72909.0038  0.271511  0.00000  #  CAI-OC

# Interaction between calcium/magnesium (CA/MG) and carbonate carbon (CC)
# -> dropped

# Interaction between carbonate oxygen (OC) and carbonate oxygen (OC)
pair_coeff   3  3  buck/mdf  1472190.384  0.198913  643.36648  #  OC-OC

# Interactions between calcium/magnesium (CA/MG) and alcohol

# Interactions between carbonate oxygen (OC) and alcohol

# Interactions between carbonate carbon (CC) and alcohol

# Interactions for alcohol with alcohol

# Interaction between carbonate oxygen (OC) and water oxygen (OT)
pair_coeff   3  8  buck/mdf  289051.4151  0.202000  0.0000  #  OC-OT

# Interaction between carbonate oxygen (OC) and water hydrogen (HT)
pair_coeff   3  5  buck/mdf  7840.5866  0.217000  0.0000  #  OC-HT

# Interaction between calcium/magnesium (CA/MG) and water oxygen (OT)
pair_coeff   2  8  lj/mdf  0.0219075  3.350000  #  CA-OT
pair_coeff   6  8  lj/mdf  0.0219075  3.350000  #  CAI-OT

# Interaction between water oxygen (OT) and water oxygen (OT)
pair_coeff   8  8  lj/cut  0.1553241  3.165490  #  OT-OT

# Interaction with the hydroxide ion (OX/HX)
pair_coeff   7  7  lj/mdf  0.1200000  3.029000  #  OX-OX
pair_coeff   7  8  lj/mdf  0.1365230  3.097246  #  OT-OX
pair_coeff   2  7  lj/mdf  0.0219075  3.350000  #  CA-OX
pair_coeff   6  7  lj/mdf  0.0219075  3.350000  #  CAI-OX
pair_coeff   3  4  buck/mdf  7840.5866  0.217000  0.0000  #  OC-HX
pair_coeff   3  7  buck/mdf  289051.4151  0.202000  0.0000  #  OC-OX

# Interaction with the hydroxide ion (OH/HO)


special_bonds   lj 0.0 0.0 1.0 coul 0.0 0.0 1.0

group           gCC type 1
group           gCA type 2
group           gOC type 3
group           gHX type 4
group           gHT type 5
group           gCAI type 6
group           gOX type 7
group           gOT type 8

region          center block INF INF INF INF 45.0 48.0
group           gclayer region center
group           gcenter intersect gclayer gCC

thermo_style    multi
thermo          25

timestep        1.0

velocity        all create 10.0 42 rot yes dist gaussian

fix             42 all npt temp 310.0 310.0 100.0 z 0.0 0.0 1000.0

run             1000
